# Supplementary material for: Microbiota as Potential Functional Traits Facilitating Springtail Activity in Winter
Source: Ecol Evol. 2025 May 19;15(5):e71448. doi: 10.1002/ece3.71448 (PMC12086981; doi:10.1002/ece3.71448)
Supplement: Supplementary file 1 — Data S1: [file ECE3-15-e71448-s001.zip]

Archive with 5 entries (5 files):
- ASV table rarefied.xlsx
- ASV table.csv
- Genus for phylogenetic signal test.csv
- species name.csv
- Supplementary_material_20241203_TC.docx
