# Supplementary material for: Microbiota as Potential Functional Traits Facilitating Springtail Activity in Winter
Source: Ecol Evol. 2025 May 19;15(5):e71448. doi: 10.1002/ece3.71448 (PMC12086981; doi:10.1002/ece3.71448)
Supplement: Supplementary file 1 — Data S1: [file ECE3-15-e71448-s001.zip › Genus for phylogenetic signal test.csv]

genus	Desoria_sp.2	Vertagopus_cf._laricis	Desoria_sp.1	Desoria_ruseki	Lepidocyrtus_felipei	Homidia_sp.	Tomocerus_cf._jilinensis	Tomocerus_nigrus	Friesea_sp.	Friesea_cf._major
Acidothermus	0	0	0	0	0	0	1	0	0	0
Acidovorax	0	0	0	0	1	0	0	1	1	0
Acinetobacter	1	1	1	1	1	1	1	1	1	1
Actinomycetospora	0	0	0	0	0	0	1	0	0	0
Allorhizobium_Neorhizobium_Pararhizobium_Rhizobium	0	0	0	0	0	0	1	0	0	0
Bacillus	0	0	0	0	0	0	1	0	0	0
Bradyrhizobium	0	0	0	0	0	0	1	0	0	0
Burkholderia_Caballeronia_Paraburkholderia	0	1	0	0	0	0	1	1	0	0
Caulobacter	0	0	0	0	0	0	1	0	0	0
Chryseobacterium	0	0	0	0	0	0	1	0	0	0
Conexibacter	0	0	0	0	0	0	1	0	0	0
Curtobacterium	0	0	0	0	0	0	1	0	0	0
Deinococcus	0	0	0	0	0	0	1	0	0	0
Delftia	1	1	1	1	1	1	1	1	1	1
Devosia	0	0	0	0	0	0	1	0	0	0
Edaphobaculum	0	0	0	0	0	0	1	0	0	0
endosymbionts_f__Morganellaceae	1	0	0	0	0	0	0	0	0	0
Escherichia-Shigella	1	1	1	1	1	1	1	1	1	1
Flavobacterium	0	0	0	0	0	0	1	0	0	0
Friedmanniella	0	0	0	0	0	0	1	0	0	0
Haliangium	0	0	0	0	0	0	1	0	0	0
Iamia	0	0	0	0	0	0	1	0	0	0
Marmoricola	0	0	0	0	0	0	1	1	0	0
Massilia	0	0	0	0	0	0	1	0	0	0
Mesorhizobium	0	0	0	0	0	0	1	0	0	0
Methylobacterium_Methylorubrum	0	0	0	0	0	0	1	0	0	0
Mycobacterium	0	0	0	0	0	0	1	1	0	0
Nakamurella	0	0	0	0	0	0	1	0	0	0
Nocardioides	0	0	0	0	0	0	1	0	0	0
norank_f__Micropepsaceae	0	0	0	0	0	0	1	0	0	0
norank_f__norank_o__Gaiellales	0	0	0	0	0	0	1	1	0	0
norank_f__norank_o__Saccharimonadales	0	0	0	0	0	0	1	0	0	0
norank_f__norank_o__Vicinamibacterales	0	0	0	0	0	0	1	0	0	0
norank_f__Rhizobiales_Incertae_Sedis	0	0	0	0	0	0	1	0	0	0
norank_f__Solirubrobacteraceae	0	0	0	0	0	0	1	0	0	0
norank_f__Xanthobacteraceae	0	0	0	0	0	0	1	0	0	0
Paenibacillus	0	0	0	0	0	0	1	0	0	0
Pedobacter	0	0	0	0	0	0	0	1	0	0
Phenylobacterium	0	0	0	0	0	0	1	0	0	0
Phyllobacterium	1	0	1	0	1	1	1	1	1	1
Pseudomonas	1	1	1	1	1	1	1	1	1	1
Pseudonocardia	0	0	0	0	0	0	1	0	0	0
Ralstonia	0	1	1	0	0	0	1	1	0	0
Reyranella	0	0	0	0	0	0	1	0	0	0
Rhodococcus	0	0	0	0	0	0	1	1	0	0
Solirubrobacter	0	0	0	0	0	0	1	0	0	0
Sphingomonas	1	1	1	1	1	0	1	1	0	1
Spirosoma	0	0	0	0	0	0	1	0	0	0
Streptomyces	0	0	0	0	0	0	1	0	0	0
Sulfuritalea	0	0	0	0	0	0	0	1	0	0
unclassified_f__Beijerinckiaceae	0	0	0	0	0	0	1	0	0	0
unclassified_f__Chitinophagaceae	0	0	0	0	0	0	1	0	0	0
unclassified_f__Comamonadaceae	0	0	0	0	0	0	1	0	0	0
unclassified_f__Enterobacteriaceae	0	1	0	0	1	0	0	0	1	0
unclassified_f__Microbacteriaceae	1	0	0	0	0	0	1	0	0	0
unclassified_f__Micrococcaceae	0	0	0	0	0	0	1	0	0	0
unclassified_f__Oxalobacteraceae	0	0	0	0	0	0	1	0	0	0
unclassified_f__Rhizobiaceae	0	0	0	0	0	0	1	0	0	0
unclassified_f__Streptomycetaceae	0	0	0	0	0	0	1	0	0	0
unclassified_f__Xanthobacteraceae	0	0	0	0	0	0	1	0	0	0
Variovorax	0	0	0	0	0	0	1	0	0	0
Vibrionimonas	0	0	0	0	0	0	1	1	0	0
Williamsia	0	0	0	0	0	0	1	0	0	0
Wolbachia	0	1	1	0	0	0	0	0	0	0
