# Supplementary material for: Microbiota as Potential Functional Traits Facilitating Springtail Activity in Winter
Source: Ecol Evol. 2025 May 19;15(5):e71448. doi: 10.1002/ece3.71448 (PMC12086981; doi:10.1002/ece3.71448)
Supplement: Supplementary file 1 — Data S1: [file ECE3-15-e71448-s001.zip › species name.csv]

ID	Species name
SP7	Desoria sp.2
SP4	Vertagopus cf. laricis
SP3	Desoria sp.1
SP9	Desoria ruseki
SP6	Lepidocyrtus felipei
SP5	Homidia sp.
SP1	Tomocerus cf. jilinensis
SP2	Tomocerus nigrus
SP8	Friesea sp.
SP10	Friesea cf. major
